# Supplementary material for: Geospatial Analysis of Opioid Dispensing Patterns in California: A 2021 Real-World Study
Source: Healthcare (Basel). 2023 Jun 13;11(12):1732. doi: 10.3390/healthcare11121732 (PMC10298226; doi:10.3390/healthcare11121732)
Supplement: Supplementary file 1 [file healthcare-11-01732-s001.zip]

Archive with 1 entries (1 files):
- healthcare-2384924-supplementary.pdf
